# Supplementary material for: Global research in schizophrenia and serotonin: a bibliometric analysis
Source: Front Psychiatry. 2024 Aug 2;15:1436906. doi: 10.3389/fpsyt.2024.1436906 (PMC11329940; doi:10.3389/fpsyt.2024.1436906)
Supplement: Supplementary file 3 [file Table3.xlsx]

## Sheet: Hoja1
Link Drive: Database raw	https://drive.google.com/file/d/1mkQQLgq5cHSWoKmxW744MS_xlNVh9jpW/view?usp=share_link
